# Supplementary material for: Time-Resolved Kinetic Measurement of Microalgae Agglomeration for Screening of Polysaccharides-Based Coagulants/Flocculants
Source: Int J Environ Res Public Health. 2022 Nov 7;19(21):14610. doi: 10.3390/ijerph192114610 (PMC9657197; doi:10.3390/ijerph192114610)
Supplement: Supplementary file 1 [file ijerph-19-14610-s001.zip]

Archive with 1 entries (1 files):
- ijerph-1926280-supplementary.pdf
